# Supplementary material for: Experimental Characterization and Modeling Multifunctional Properties of Epoxy/Graphene Oxide Nanocomposites
Source: Polymers (Basel). 2021 Aug 23;13(16):2831. doi: 10.3390/polym13162831 (PMC8401890; doi:10.3390/polym13162831)
Supplement: Supplementary file 1 [file polymers-13-02831-s001.zip]

Archive with 1 entries (1 files):
- polymers-1330773-supplementary.pdf
